# Supplementary material for: Ensemble learning for predicting ex vivo human placental barrier permeability
Source: BMC Bioinformatics. 2022 Sep 22;22(Suppl 10):629. doi: 10.1186/s12859-022-04937-y (PMC9502578; doi:10.1186/s12859-022-04937-y)
Supplement: Supplementary file 1 — Additional file 1: Table S1. The features, experimental CI, predicted CI values, and AD of the training dataset. Table S2. The mean and variance values of the 7 selected informative features for the ensemble model. Table S3. The features, experimental CI, predicted CI values, and AD of the test dataset. Table S4. The rules for defining the applicability domain of the ensemble model based on the training dataset. Table S5. Details of the final prediction model based on all 87 chemicals. Table S6. The rules for defining the applicability domain of the final prediction model. Table S7. The features, experimental CI, predicted CI values, and AD of the external test dataset. Figure S1. The comparison of experimental and predicted CI values of 87 training dataset for leave-one-out cross-validation. Abbreviations: AD, applicability domain; Y, chemicals within the AD (blue dot); N, chemicals out of the AD (red dot). [file 12859_2022_4937_MOESM1_ESM.xlsx]

## Sheet: Index
Supplementary Files
Table S1. The features, experimental CI, predicted CI values, and AD of the training dataset.
Table S2. The mean and variance values of the 7 selected informative features for the ensemble model.
Table S3. The features, experimental CI, predicted CI values, and AD of the test dataset.
Table S4. The rules for defining the applicability domain of the ensemble model based on the training dataset.
Table S5. Details of the final prediction model based on all 87 chemicals.
Table S6. The rules for defining the applicability domain of the final prediction model.
Table S7. The features, experimental CI, predicted CI values, and AD of the external test dataset.
Figure S1. The comparison of experimental and predicted CI values of 87 training dataset for leave-one-out cross-validation. Abbreviations: AD, applicability domain; Y, chemicals within the AD (blue dot); N, chemicals out of the AD (red dot).

## Sheet: Table S1
CID	Chemical Name	MLFER_BH	AATSC3v	AATSC2i	GATS1s	AATSC1c	MATS2i	GATS5m	Observed CI	LOOCV CI	Fitted CI	AD
2629	Cefoperazone	2.53618	0.612856	-0.0426006	-1.16087	-0.307001	0.000298997	-0.24568	0.04	0.160158	0.112636	Y
5471	Ticarcillin	0.460339	-1.97463	-0.0433109	-0.67525	-0.532302	0.010352	0.0447256	0.04	0.211151	0.144052	Y
4735	Pentamidine	0.0441827	0.42368	-0.444405	1.57348	0.358598	-0.404913	0.163425	0.04	0.358819	0.274313	Y
2172	Clavulanic acid	-0.121884	1.19232	-0.850205	-0.197972	-1.08263	-0.915621	0.692223	0.06	0.371123	0.266524	Y
4605	Quabain	1.89366	0.12107	0.0379341	0.708762	-0.164614	0.179264	0.159429	0.07	0.163274	0.133858	Y
1051	Pyridoxal 5'-phosphate	1.09891	-1.03919	0.546985	1.18073	-2.54805	0.69135	-0.316419	0.07	0.119142	0.0856702	Y
5076	Ritonavir	1.24421	-0.825523	-0.0784371	-0.623262	0.363381	-0.0156369	-0.506481	0.09	0.245514	0.204031	Y
3343	Fenoterol	0.142044	-0.78967	-0.783544	1.16608	0.024453	-0.8259	0.0139164	0.1	0.222296	0.214715	Y
31728	Ritodrine	-0.115953	-0.385659	-0.785526	1.10018	0.332813	-0.822682	-0.331706	0.1	0.30394	0.282175	Y
5381226	Rifampin	2.72696	0.655497	0.217023	-0.207145	0.498758	0.358661	-0.507352	0.12	0.328902	0.232944	Y
4603	Oseltamivir	-0.123861	1.15922	-0.979908	-0.519835	0.326436	-1.11773	0.275225	0.13	0.382998	0.350141	Y
40027	Mezlocilline	1.14042	-0.819959	0.575705	-0.780183	-0.482747	0.63534	-0.300895	0.14	0.22061	0.209943	Y
2022	Acyclovir	0.771714	0.437768	1.44543	0.276098	-1.16227	1.61283	0.719511	0.17	0.32626	0.290715	Y
62959	trovafloxacin	-0.0744366	0.0116345	-1.29231	-0.984427	0.162933	-0.754222	-0.354546	0.19	0.264664	0.266931	Y
443082	Cefpirome	1.41819	0.0742613	-0.94345	-0.790047	0.0947087	-0.847857	-0.519102	0.2	0.193911	0.20702	Y
5718	Zalcitabine	0.376317	0.515348	0.0124655	0.104684	-0.789347	0.100164	0.642924	0.22	0.257679	0.274115	Y
3877	Lamivudine	0.542384	-0.0391177	0.254843	0.119647	-1.05982	0.299655	0.334317	0.23	0.26804	0.259086	Y
5155	D4T	-0.180205	-0.54278	0.492076	-0.537919	-0.79724	0.642407	-0.236621	0.24	0.430641	0.372387	Y
206	Glucose	0.0926189	0.12229	-1.08079	1.72395	-1.86259	-1.50209	0.449545	0.26	0.184821	0.218053	Y
5726	Azidothymidine	0.00661992	-0.190494	0.317695	-0.897888	-0.394069	0.41283	0.100113	0.29	0.329226	0.348595	Y
2476	Buprenorphine	0.00365443	0.195222	0.582326	0.736619	1.01661	0.812052	0.0523866	0.29	0.578061	0.501766	Y
2756	Cimetidine	0.363466	-0.474839	1.10051	-1.21558	0.0350003	1.0675	1.06366	0.3	0.389021	0.371348	Y
60943	SR49059	0.762818	0.860945	0.257294	-0.330609	0.3983	0.356104	0.0565844	0.31	0.334796	0.361881	Y
588	Creatinine	0.0125509	-2.97862	2.16085	-0.377501	-1.0357	2.50157	-0.227034	0.31	0.276794	0.290969	Y
3043	Didanosine	0.447488	0.79792	0.423644	-0.399649	-0.365316	0.506389	0.511675	0.31	0.352151	0.367371	Y
1176	Urea	-1.16771	-3.34813	0.0328782	1.17964	-5.02581	0.306347	-4.10232	0.32	0.285895	0.298847	Y
4091	Metformin	0.199376	-2.50899	3.21963	2.79617	-1.59345	4.25949	1.04118	0.34	0.195891	0.2596	Y
866	Lysine	-0.515305	0.248899	-1.40676	0.62827	-0.734188	-1.77577	-0.329867	0.35	0.561986	0.460198	Y
1050	Pyridoxal	-0.39372	-0.288928	0.0148866	0.19082	-0.0193829	0.106286	0.897676	0.37	0.503405	0.439848	Y
5361912	Rifabutin	3.07886	0.583237	-0.121803	-0.332329	0.517714	-0.045015	-0.387031	0.37	0.153479	0.213111	Y
2177	Amprenavir	-0.237538	-0.574573	-0.106827	-0.0132589	0.328273	-0.0352233	1.59594	0.38	0.35839	0.377887	Y
3706	Indinavir	1.82446	-1.13894	-0.353221	-0.312706	0.807887	-0.312041	0.471061	0.39	0.314052	0.286422	Y
3825	Dexketoprofen	-1.0313	0.0406319	-0.421019	-0.703673	0.565977	-0.398596	0.17467	0.39	0.625816	0.559142	Y
2083	Salbutamol	-0.00128804	-1.80308	-0.276943	1.32158	0.241341	-0.231034	-0.675277	0.4	0.393155	0.398449	Y
9782	Betamethasone	-0.162413	0.272599	0.0806473	-0.427187	0.541821	0.124442	0.52819	0.41	0.503826	0.480096	Y
5352	Sulindac	-0.603281	-0.212521	-0.0452937	-0.696788	0.80766	-0.0280816	-1.41614	0.47	0.693853	0.632752	Y
2148	PAH	-0.580546	-1.0163	-0.812669	-0.126434	-0.944799	-0.806632	-0.71547	0.47	0.412112	0.417652	Y
3640	Cortisol	-0.192067	-0.0359501	0.253723	-0.266963	0.638823	0.436108	0.1944	0.5	0.526793	0.520858	Y
4943	Propofol	-1.42077	0.0828476	0.304005	1.25684	1.013	0.492064	2.27697	0.51	0.644918	0.5908	Y
17732	Hydroxyphenytoin	-0.54496	0.145458	-0.218045	-0.628686	-0.28819	-0.162333	0.317732	0.52	0.521967	0.509459	Y
1054	Pyridoxine	-0.30179	0.0337901	0.0324918	1.27461	-0.389631	0.141876	0.924529	0.56	0.428683	0.471109	Y
3035	DDE	-1.71929	0.103905	-0.871666	0.814216	1.19628	-1.05986	1.58412	0.61	0.667932	0.648419	Y
857	L-Leucine	-0.966058	-1.56387	-0.963026	0.321774	-0.472589	-1.17571	0.431042	0.62	0.374197	0.448687	Y
4253	Morphine	-0.357146	0.302184	0.588543	0.59204	0.653438	0.766473	0.315791	0.63	0.660117	0.649115	Y
4425	Naloxone	-0.011173	0.598872	-0.0410539	-0.119077	0.619605	0.0449547	0.442872	0.64	0.493856	0.553609	Y
1072	riboflavin	1.29067	0.426465	-0.161244	0.290933	-0.75605	-0.0985777	-0.535639	0.69	0.177567	0.399051	N
3715	Indomethacin	-0.517282	0.227977	-0.00197248	-0.720417	0.31649	0.0874842	-1.33322	0.72	0.631311	0.674054	Y
60847	Atevirdine Mesylate	0.851782	0.889882	-0.194084	-0.933872	0.708725	-0.137361	0.729646	0.72	0.502871	0.552559	Y
3817	Lopinavir	1.07024	-0.183691	-0.333476	-0.718794	0.598046	-0.291802	0.871214	0.73	0.369282	0.461834	N
222786	Cortisone	-0.176252	-0.147151	0.249126	-0.754695	0.773765	0.421717	0.195082	0.74	0.517297	0.605276	Y
37248	PCB-52	-1.81715	-0.507087	-1.02698	0.867597	1.21028	-1.3177	-0.474054	0.74	0.656099	0.717585	Y
71273	Ropivacaine	-0.639855	0.405982	-0.515761	-1.01317	1.06986	-0.507645	0.564878	0.75	0.728428	0.698198	Y
2825	Cocaethylene	-0.378893	0.673671	-0.24443	-1.23008	0.725344	-0.190301	0.0920682	0.78	0.746878	0.719696	Y
3032	Diclofenac	-0.857324	-0.0908394	-1.61963	-1.33281	0.465894	-1.77679	-0.678007	0.79	0.616068	0.664791	Y
15129	L-Alpha-acetyl-N-normethadol	-0.74167	1.47513	0.129949	-0.62952	1.07603	0.251159	0.163909	0.8	0.853395	0.831952	Y
91605	Sulindac sulfide	-1.21022	-0.23692	0.0215886	-0.831647	0.785885	0.0242167	-1.51762	0.81	0.754011	0.792369	Y
8612	Chloroprocaine	-0.541994	1.5268	-0.162742	-0.309221	0.679796	-0.0932407	-0.0894037	0.83	0.830817	0.798315	Y
5546	Triamterene	-0.303767	0.652556	0.507162	2.8793	-0.723357	0.457465	1.33269	0.85	0.531872	0.634951	Y
2826	Cocaine	-0.378893	0.0476322	0.1088	-1.27912	0.692368	0.226179	-0.183337	0.88	0.655543	0.721991	Y
3676	Lidocaine	-0.643809	0.333006	-0.0484882	-0.850685	0.991129	0.0388142	-0.00865097	0.91	0.713586	0.775455	Y
3000715	Thiopental	-0.394709	1.49339	-0.488	-1.19552	0.427298	-0.453087	0.0775509	0.95	0.721696	0.780179	Y
10517	Methadyl Acetate	-0.624039	0.859995	0.674445	-0.64373	1.19601	0.898716	-0.157283	0.95	0.80278	0.84988	Y
3121	Valproic acid	-1.4524	0.8312	-0.973176	-0.37173	0.35752	-1.19991	0.947626	0.95	0.714652	0.775482	Y
4993	Pyrimethamine	-0.76144	1.46653	0.98708	2.48616	-0.0425349	1.03435	-0.34422	1	0.839918	0.881324	Y
702	Ethanol	-1.49589	1.35429	-1.75473	1.36003	-0.0983982	-2.76771	-4.10232	1.07	0.965703	1.02457	Y
4046	Mefloquine	-0.641832	1.4605	4.8578	-0.809959	0.0538099	1.76617	-0.854812	1.57	1.31692	1.45049	Y

## Sheet: Table S2
Features	Mean	Variance
MLFER_BH	1.8983	1.02341
AATSC3v	-3.92726	30.4459
AATSC2i	0.0615083	0.0647179
GATS1s	0.825347	0.0523748
AATSC1c	-0.0117177	5.39e-05
MATS2i	0.0294706	0.0247951
GATS5m	0.964286	0.0552526

## Sheet: Table S3
CID	Chemical Name	MLFER_BH	AATSC3v	AATSC2i	GATS1s	AATSC1c	MATS2i	GATS5m	Observed CI	Predicted CI	AD
60787	Saquinavir	2.00536	-0.49992	-0.922319	-0.745224	0.58477	-0.947365	0.239579	0.05	0.314192	Y
60706	Meropenem	1.00401	0.0684356	0.659602	-0.609865	0.0663821	0.809048	0.619596	0.08	0.279649	Y
2655	Ceftizoxime	1.00895	0.268924	-1.59017	-0.580915	-0.643667	-1.38144	-0.671372	0.12	0.333036	Y
3454	Ganciclovir	1.08606	0.380258	1.12353	0.597901	-1.26884	1.33155	0.36046	0.17	0.238173	Y
77998	Rosiglitazone	-0.141654	-0.539519	0.101631	-1.21179	0.481488	0.158877	-0.149058	0.2	0.403288	Y
5310993	Acipimox	-1.3229	-1.04133	-2.17672	-0.489749	-0.143485	-2.23561	-0.523534	0.25	0.460938	Y
602	Alanine	-0.983851	-1.65741	-2.05536	0.648301	-2.01739	-2.81929	-4.10232	0.3	0.468548	Y
13342	Vinblastine	2.23271	0.575713	0.79541	-0.56077	0.68838	1.01426	0.219482	0.31	0.377617	Y
253	Biotin	-0.410525	-0.384243	-0.61907	-0.880313	-0.481484	-0.594715	-0.000991868	0.35	0.544554	Y
4894	Prednisolone	-0.170321	-0.0319279	0.275415	-0.22693	0.568033	0.454324	0.219636	0.38	0.48833	Y
4168	Metaclopramide	-0.106068	1.55139	0.041082	-0.242641	0.691354	0.147306	-1.22093	0.4	0.669875	Y
1971	Abacavir	-0.0576322	1.18853	-0.124845	0.931283	-0.0902776	-0.0701292	0.765714	0.47	0.347948	Y
4763	Phenobarbitone	-0.929484	1.23929	0.789482	-1.25737	-0.170957	0.915576	1.65292	0.52	0.77836	Y
3637	Hydralazine	-0.841508	0.463117	0.46532	0.953514	1.03725	0.446736	1.82948	0.61	0.715124	Y
41693	Sufentanil	-0.408548	0.121534	-0.14037	-0.969198	1.20568	-0.0755332	-0.366007	0.66	0.723073	Y
2474	Bupivacaine	-0.639855	0.471272	-0.577859	-1.00512	1.10176	-0.583171	0.422143	0.73	0.704905	Y
51263	Alfentanil	-0.089264	1.00763	-0.165659	-1.33241	0.974169	-0.102096	0.854003	0.75	0.616042	Y
2153	Sulindac sulfide	-0.661602	-1.26494	2.96017	-1.2584	-0.95574	2.98659	2.38334	0.8	0.693966	Y
4095	Methadone	-0.646775	0.875513	0.85134	-0.84774	1.47635	1.08665	-0.160083	0.83	0.883422	Y
942	Nicotine	-0.782198	-0.835557	0.347828	-0.265932	1.4773	0.454059	0.074241	0.93	0.607066	Y
4685	Dichlorobenzene	-1.80826	-1.49587	-1.72497	0.822057	1.19467	-2.22446	-4.10232	0.98	0.752888	Y

## Sheet: Table S4
Exclusion rules	AATSC3v	AATSC2i	AATSC1c	GATS1s	GATS5m
Rule no. 1	0.432 >= x > 0.415	x > -0.303
Rule no. 2	x <= 0.415		1.043 >= x > 0.331	x <= -0.66	x > 0.533

## Sheet: Table S5
CID	Chemical Name	MLFER_BH	AATSC3v	AATSC2i	GATS1s	AATSC1c	MATS2i	GATS5m	Observed CI	LOOCV CI	Fitted CI	AD
2629	Cefoperazone	4.464	-0.54565	0.0506708	0.559675	-0.0139725	0.0295177	0.906536	0.04	0.139858	0.0968225	Y
4735	Pentamidine	1.943	-1.58948	-0.0515471	1.18545	-0.0090841	-0.0342887	1.0027	0.04	0.370964	0.286609	Y
5471	Ticarcillin	2.364	-14.8228	0.0504901	0.670813	-0.0156271	0.0311007	0.974799	0.04	0.228162	0.156644	Y
60787	Saquinavir	3.927	-6.68571	-0.173127	0.654799	-0.00742303	-0.119706	1.0206	0.05	0.296248	0.153977	Y
2172	Clavulanic acid	1.775	2.65172	-0.154781	0.780041	-0.0196689	-0.114707	1.127	0.06	0.333023	0.254518	Y
1051	Pyridoxal 5'-phosphate	3.01	-9.66127	0.20066	1.09556	-0.0304313	0.138334	0.889909	0.07	0.103206	0.0625362	Y
4605	Quabain	3.814	-3.25922	0.0711586	0.987551	-0.0129267	0.0576983	1.00176	0.07	0.155318	0.122981	Y
60706	Meropenem	2.914	-3.54964	0.229309	0.685777	-0.0112302	0.156867	1.10993	0.08	0.275334	0.232177	Y
5076	Ritonavir	3.157	-8.48231	0.0415541	0.682711	-0.00904897	0.0270083	0.845233	0.09	0.23407	0.21125	Y
3343	Fenoterol	2.042	-8.28449	-0.137823	1.09221	-0.0115382	-0.100579	0.967557	0.1	0.222266	0.20485	Y
31728	Ritodrine	1.781	-6.05524	-0.138327	1.07713	-0.00927347	-0.100073	0.886315	0.1	0.305489	0.275483	Y
2655	Ceftizoxime	2.919	-2.44339	-0.343026	0.692402	-0.016445	-0.188057	0.806474	0.12	0.300789	0.171465	Y
5381226	Rifampin	4.657	-0.310367	0.116718	0.777941	-0.00805472	0.085947	0.845028	0.12	0.243639	0.173568	Y
4603	Oseltamivir	1.773	2.46906	-0.187777	0.70638	-0.0093203	-0.146532	1.02898	0.13	0.370309	0.330226	Y
40027	Mezlocilline	3.052	-8.45161	0.207966	0.646798	-0.0152632	0.129514	0.893558	0.14	0.187389	0.198634	Y
2022	Acyclovir	2.679	-1.51175	0.429221	0.888534	-0.0202538	0.283435	1.13341	0.17	0.324	0.286041	Y
3454	Ganciclovir	2.997	-1.82908	0.347332	0.96218	-0.0210364	0.239143	1.04902	0.17	0.220265	0.218422	Y
62959	trovafloxacin	1.823	-3.86306	-0.267252	0.600056	-0.0105211	-0.0892926	0.880947	0.19	0.259026	0.252349	Y
443082	Cefpirome	3.333	-3.5175	-0.178503	0.644541	-0.0110222	-0.104037	0.842266	0.2	0.159487	0.192348	Y
77998	Rosiglitazone	1.755	-6.9042	0.0873629	0.548022	-0.00818156	0.0544881	0.929248	0.2	0.41081	0.377468	Y
5718	Zalcitabine	2.279	-1.08368	0.0646795	0.849305	-0.0175149	0.0452429	1.11541	0.22	0.274369	0.278154	Y
3877	Lamivudine	2.447	-4.1431	0.12634	0.852729	-0.0195013	0.0766557	1.04287	0.23	0.243698	0.252746	Y
5155	D4T	1.716	-6.9222	0.186691	0.702242	-0.0175729	0.130627	0.908666	0.24	0.416062	0.372761	Y
5310993	Acipimox	0.56	-9.67308	-0.492244	0.713266	-0.0127715	-0.322559	0.841224	0.25	0.491873	0.395595	Y
206	Glucose	1.992	-3.25249	-0.213442	1.21988	-0.0253972	-0.207055	1.06996	0.26	0.165923	0.19054	Y
5726	Azidothymidine	1.905	-4.97836	0.142329	0.619861	-0.0146119	0.0944767	0.987818	0.29	0.326536	0.351765	Y
2476	Buprenorphine	1.902	-2.85006	0.209651	0.993927	-0.00425146	0.15734	0.9766	0.29	0.552037	0.494173	Y
602	Alanine	0.903	-13.0725	-0.461369	0.973715	-0.026534	-0.414468	0	0.3	0.462414	0.390933	Y
2756	Cimetidine	2.266	-6.54732	0.341476	0.547155	-0.0114607	0.197565	1.21431	0.3	0.401233	0.384651	Y
588	Creatinine	1.911	-20.3626	0.611222	0.738954	-0.0193242	0.423379	0.910919	0.31	0.300447	0.320921	Y
3043	Didanosine	2.351	0.475493	0.169282	0.733886	-0.0144007	0.109209	1.08456	0.31	0.346216	0.350943	Y
60943	SR49059	2.67	0.82325	0.126963	0.749686	-0.00879252	0.0855443	0.977586	0.31	0.320706	0.348311	Y
13342	Vinblastine	4.157	-0.750596	0.263859	0.697012	-0.00666208	0.18918	1.01588	0.31	0.347531	0.31891	Y
1176	Urea	0.717	-22.4015	0.0698724	1.09532	-0.0486287	0.0777094	0	0.32	0.254375	0.256555	Y
4091	Metformin	2.1	-17.7713	0.880574	1.46527	-0.0234205	0.700189	1.20902	0.34	0.262943	0.28612	Y
253	Biotin	1.483	-6.04742	-0.0959814	0.623883	-0.0152539	-0.0641759	0.964053	0.35	0.508776	0.419497	Y
866	Lysine	1.377	-2.55388	-0.296367	0.96913	-0.0171098	-0.25015	0.886748	0.35	0.49692	0.412922	Y
1050	Pyridoxal	1.5	-5.5215	0.0652954	0.869018	-0.0118601	0.0462068	1.17529	0.37	0.513374	0.460485	Y
5361912	Rifabutin	5.013	-0.709081	0.030522	0.749292	-0.0079155	0.0223823	0.873311	0.37	0.107309	0.183819	Y
2177	Amprenavir	1.658	-7.09763	0.0343318	0.822313	-0.00930681	0.0239242	1.33943	0.38	0.43888	0.408913	Y
4894	Prednisolone	1.726	-4.10343	0.131573	0.773413	-0.00754595	0.10101	1.01591	0.38	0.478731	0.466439	Y
3825	Dexketoprofen	0.855	-3.70306	-0.0455978	0.664308	-0.00756105	-0.0332941	1.00534	0.39	0.661365	0.571571	Y
3706	Indinavir	3.744	-10.2117	-0.0283502	0.753783	-0.00578439	-0.0196648	1.07501	0.39	0.311048	0.271769	Y
4168	Metaclopramide	1.791	4.63298	0.0719594	0.769818	-0.00664024	0.0526661	0.677296	0.4	0.662211	0.582233	Y
2083	Salbutamol	1.897	-13.8763	-0.00894511	1.1278	-0.00994527	-0.00690911	0.805556	0.4	0.371447	0.364558	Y
9782	Betamethasone	1.734	-2.42311	0.0820248	0.727583	-0.00773846	0.0490659	1.08844	0.41	0.45771	0.466807	Y
1971	Abacavir	1.84	2.63079	0.0297482	1.03848	-0.0123808	0.0184277	1.14427	0.47	0.368444	0.438693	Y
2148	PAH	1.311	-9.53497	-0.145232	0.796412	-0.0186566	-0.0975453	0.796108	0.47	0.380303	0.403194	Y
5352	Sulindac	1.288	-5.0999	0.0499857	0.665884	-0.00578606	0.0250488	0.63141	0.47	0.725851	0.647061	Y
3640	Cortisol	1.704	-4.12562	0.126055	0.764251	-0.00702604	0.0981422	1.00998	0.5	0.535016	0.528256	Y
4943	Propofol	0.461	-3.47012	0.138846	1.11298	-0.00427799	0.106953	1.49951	0.51	0.677727	0.619319	Y
17732	Hydroxyphenytoin	1.347	-3.12465	0.00603826	0.681469	-0.0138343	0.00390897	1.03897	0.52	0.52009	0.506388	Y
4763	Phenobarbitone	0.958	2.91086	0.26235	0.537592	-0.0129733	0.173641	1.35282	0.52	0.773387	0.658736	Y
1054	Pyridoxine	1.593	-3.74081	0.0697741	1.11705	-0.0145793	0.0518111	1.1816	0.56	0.450326	0.478049	Y
3035	DDE	0.159	-3.35393	-0.160241	1.01169	-0.00293189	-0.137419	1.33665	0.61	0.72055	0.674011	Y
3637	Hydralazine	1.047	-1.37188	0.179884	1.04356	-0.00409992	0.0998158	1.39432	0.61	0.707198	0.659229	Y
857	L-Leucine	0.921	-12.5564	-0.183483	0.898987	-0.0151886	-0.155662	1.06561	0.62	0.395334	0.466861	Y
4253	Morphine	1.537	-2.25987	0.211232	0.960839	-0.00691871	0.150163	1.03852	0.63	0.650209	0.624856	Y
4425	Naloxone	1.887	-0.62281	0.0510643	0.798096	-0.00716719	0.0365494	1.06839	0.64	0.444668	0.54224	Y
41693	Sufentanil	1.485	-3.25666	0.0257987	0.603541	-0.0028629	0.0175768	0.878253	0.66	0.715512	0.680371	Y
1072	riboflavin	3.204	-1.57411	0.0204884	0.891929	-0.0172704	0.0139481	0.838379	0.69	0.172299	0.358457	N
60847	Atevirdine Mesylate	2.76	0.982918	0.0121339	0.611626	-0.00651267	0.00784116	1.1358	0.72	0.482848	0.532451	Y
3715	Indomethacin	1.375	-2.66933	0.0610065	0.660476	-0.00939335	0.0432463	0.6509	0.72	0.607423	0.664071	Y
2474	Bupivacaine	1.251	-1.32688	-0.0854974	0.59532	-0.00362608	-0.0623581	1.06351	0.73	0.688838	0.678646	Y
3817	Lopinavir	2.981	-4.94082	-0.0233271	0.660847	-0.00732552	-0.0164778	1.16907	0.73	0.282737	0.41351	N
222786	Cortisone	1.72	-4.73921	0.124885	0.652631	-0.006035	0.095876	1.01014	0.74	0.507543	0.586456	Y
37248	PCB-52	0.06	-6.72525	-0.199754	1.0239	-0.0028291	-0.178021	0.852855	0.74	0.783532	0.760645	Y
51263	Alfentanil	1.808	1.63264	0.0193652	0.520419	-0.00456317	0.0133941	1.16503	0.75	0.598413	0.63744	Y
71273	Ropivacaine	1.251	-1.68713	-0.0697	0.593477	-0.00386039	-0.0504655	1.09707	0.75	0.66848	0.679617	Y
2825	Cocaethylene	1.515	-0.210085	-0.000674	0.543837	-0.00639061	-0.000495	0.985927	0.78	0.716482	0.703714	Y
3032	Diclofenac	1.031	-4.42849	-0.350521	0.520327	-0.00829609	-0.250311	0.804914	0.79	0.604858	0.638487	Y
15129	L-Alpha-acetyl-N-normethadol	1.148	4.21218	0.0945669	0.681278	-0.00381508	0.0690192	1.00281	0.8	0.832193	0.808012	Y
2153	Theophylline	1.229	-10.9069	0.814567	0.537356	-0.018737	0.499752	1.52451	0.8	0.627338	0.673266	Y
91605	Sulindac sulfide	0.674	-5.23453	0.0670004	0.635021	-0.00594598	0.0332839	0.607556	0.81	0.742129	0.774019	Y
8612	Chloroprocaine	1.35	4.4973	0.0201073	0.75458	-0.00672513	0.0147885	0.943271	0.83	0.780073	0.775108	Y
4095	Methadone	1.244	0.903633	0.278087	0.631338	-0.000875	0.20058	0.926657	0.83	0.876457	0.8435	Y
5546	Triamterene	1.591	-0.326594	0.190529	1.48429	-0.0170303	0.101505	1.27755	0.85	0.491275	0.594154	Y
2826	Cocaine	1.515	-3.66443	0.0891868	0.532614	-0.0066328	0.0650858	0.921191	0.88	0.646196	0.713959	Y
3676	Lidocaine	1.247	-2.0898	0.049173	0.630663	-0.00443861	0.0355825	0.962252	0.91	0.699307	0.761903	Y
942	Nicotine	1.107	-8.53768	0.149995	0.764487	-0.000868	0.100969	0.981737	0.93	0.669024	0.755651	Y
10517	Methadyl Acetate	1.267	0.818011	0.233085	0.678026	-0.00293392	0.170986	0.927315	0.95	0.783455	0.841889	Y
3000715	Thiopental	1.499	4.31296	-0.0626375	0.551746	-0.00857954	-0.0418745	0.982515	0.95	0.687565	0.751844	Y
3121	Valproic acid	0.429	0.659124	-0.186065	0.740275	-0.00909202	-0.159473	1.18703	0.95	0.647958	0.752531	Y
4685	Dichlorobenzene	0.069	-12.1811	-0.37732	1.01348	-0.00294371	-0.320803	0	0.98	0.729864	0.844262	Y
4993	Pyrimethamine	1.128	4.16475	0.312619	1.39432	-0.0120301	0.192344	0.883374	1	0.78245	0.839524	Y
702	Ethanol	0.385	3.54544	-0.384891	1.1366	-0.0124404	-0.406346	0	1.07	0.788143	0.954275	Y
4046	Mefloquine	1.249	4.13146	1.29732	0.639984	-0.0113226	0.30758	0.763355	1.57	1.38497	1.46319	Y

## Sheet: Table S6
Exclusion rules	AATSC3v	AATSC2i	MATS2i
Rule no. 1		x > -0.138	x <= -0.075
Rule no. 2	x <= 0.764	-0.138 >= x > -0.31	x <= -0.228

## Sheet: Table S7
CID	Chemical Name	MLFER_BH	AATSC3v	AATSC2i	GATS1s	AATSC1c	MATS2i	GATS5m	Experimental CI	Experimental mCI	Predicted CI	AD
31101	Bromocriptine	3.912	-0.697063	0.0614344	0.641084	-0.00916949	0.0423707	0.938773	0.18 (low concentration)	0.18	0.17223	Y
54671008	raltegravir	3.164	-8.6887	-0.180062	0.63991	-0.0135243	-0.0925893	1.08408	0.28 ± 0.05	0.23	0.092531	Y
6451164	rilpivirine	2.674	-9.88444	0.122747	0.505823	-0.00760258	0.0706909	1.03622	0.61 ± 0.2	0.41	0.328335	Y
213039	darunavir	2.011	-7.54647	0.0526508	0.820398	-0.00971719	0.0368743	1.28731	0.403 ± 0.058	0.345	0.345506	Y
464205	tenofovir	3.518	-6.12198	0.101253	1.16212	-0.0217085	0.0644289	1.26441	0.39 ± 0.11	0.28	0.136837	Y
60877	emtricitabine	2.4	-4.58067	-0.0748869	0.737306	-0.0201945	-0.0311394	0.992562	0.53 ± 0.17	0.36	0.160457	Y
6623	bisphenol A	0.824	-11.3541	0.0815542	1.0648	-0.00729298	0.0600555	0.856655	1.1 ± 0.09	1.01	0.633899	Y
